# Supplementary material for: Glucocorticoid Receptor Gene Polymorphisms and Femoral Head Osteonecrosis
Source: Medicina (Kaunas). 2026 May 31;62(6):1068. doi: 10.3390/medicina62061068 (PMC13303425; doi:10.3390/medicina62061068)
Supplement: Supplementary file 1 [file medicina-62-01068-s001.zip]

Archive with 1 entries (1 files):
- medicina-4307784-supplementary.pdf
